# Supplementary material for: Multiplexed Imaging Reveals the Spatial Relationship of the Extracellular Acidity-Targeting pHLIP with Necrosis, Hypoxia, and the Integrin-Targeting cRGD Peptide
Source: Cells. 2022 Nov 4;11(21):3499. doi: 10.3390/cells11213499 (PMC9656628; doi:10.3390/cells11213499)
Supplement: Supplementary file 1 [file cells-11-03499-s001.zip]

Archive with 1 entries (1 files):
- cells-1837253-supplementary.pptx
